# Supplementary material for: 2-Pyridine Carboxaldehyde for Semi-Automated Soft Spot Identification in Cyclic Peptides
Source: Int J Mol Sci. 2022 Apr 12;23(8):4269. doi: 10.3390/ijms23084269 (PMC9028278; doi:10.3390/ijms23084269)
Supplement: Supplementary file 1 [file ijms-23-04269-s001.zip]

Archive with 2 entries (2 files):
- 17_Feb_2022_2PCA_Supplementary_Info.xlsx
- ijms-1653958-supplementary.pdf
